# Supplementary material for: Group demography affects ant colony performance and individual speed of queen and worker aging
Source: BMC Evol Biol. 2017 Aug 1;17:173. doi: 10.1186/s12862-017-1026-8 (PMC5540184; doi:10.1186/s12862-017-1026-8)
Supplement: Additional file 2: — Raw Data S3. (XLSX 22 kb) [file 12862_2017_1026_MOESM2_ESM.xlsx]

## Sheet: raw_data_phase1and2
Group number	Queen age	Worker age	Mean eggnumber (first 8 weeks)	Mean eggnumber	Mean no. brooditems	No. of hatched worker offspring	No. of hatched sexual offspring	Mean no. dead workers	Mean no. workers inside the nest	Days to the first egg	Days to the first sexual offspring	Days to the first worker offspring	Queen survival (weeks)	censored for queen survival	stock
1	old	old	12.9412	14.66	53.84	130	22	13	10.19	2	52	24	23.7143	0	4
1	old	old	13.2353	10.62	32.68	35	0	17	8.44	2		31	31.5714	0	3
1	old	old	11.8235	15.35	54.61	99	6	7	10.19	2	63	31	27	1	4
1	old	old	18.1765	19.17	82.56	203	20	13	8.93	2	66	28	22.5714	0	1
1	old	old	16.875	16.2	73.68	213	11	11	9.8	5	59	27	23.4286	1	1
2	old	young	20.8235	9.63636	27.9757	23	4	16	9.74286	2	73	35	35.4286	1	1
2	old	young	10.0588	13.4103	62.5175	135	29	16	10.9487	2	94	34	33	1	1
2	old	young	7.05882	18.8378	73.3664	76	8	19	11.2973	2	109	45	35.4286	1	4
2	old	young	10.1176	16.7568	67.1473	76	13	13	13.1622	2	59	44	35.4286	1	4
2	old	young	16.7059	14.1143	47.8436	50	1	11	12.2571	2	66	31	33.4286	1	5
2	old	young	14.0588	13.0833	37.4755	57	4	10	8.78431	2	80	28	25.1429	1	3
3	young	old	6.36364	6	18.235	21	1	19	11.6735	19	51	23	31.1429	1	4
3	young	old	9.6875	7.47059	25.9498	36	3	9	9.375	5	62	31	30	1	5
3	young	old	6.45455	8.62264	34.5679	85	7	11	7.11864	19	76	34	31.2857	1	2
4	young	young	6.9	12.1282	45.6615	109	15	6	11.9286	19	49	40	31.2857	1	1
4	young	young	5.21429	7.36364	28.6355	35	4	13	12	9	56	28	31.1429	1	4
4	young	young	8.25	16.9583	63.7125	124	17	14	11.22	19	56	30	17.4286	1	4
4	young	young	7.46667	15.3556	71.3177	181	29	8	12.9348	9	59	35	25.5714	1	2
4	young	young	9.08333	15.1	66.5773	151	22	14	11.5122	19	62	25	33.1429	1	5

## Sheet: correlationswork_larvae
Week (start first hatched worker)	No. of hatched workers	No. Of Dead workers	Worker age		Week (start first larvae)	No. Of larvae	Dead workers	Worker
1	2	10	old		1	7.015	5	old
2	16	6	old		2	7.5	5	old
3	47	9	old		3	8.35	6	old
4	48	5	old		4	8.8	3	old
5	53	4	old		5	11.15	4	old
6	62	10	old		6	14.4	7	old
7	43	8	old		7	16.05	10	old
8	82	2	old		8	15.6	2	old
9	89	6	old		9	1.75	1	old
10	78	2	old		10	2.375	2	old
11	61	9	old		11	6.95	2	old
12	96	3	old		12	13.035	10	old
13	50	3	old		13	17.535	6	old
14	53	3	old		14	21.25	9	old
15	31	8	old		15	25.515	5	old
16	5	1	old		16	30.715	4	old
17	2	1	old		17	33.4	10	old
18	0	1	old		18	37.4	8	old
19	0	1	old		19	34.735	2	old
20	1	0	old		20	36.635	6	old
21	0	1	old		21	40.2	2	old
22	1	0	old		22	38.465	9	old
23	2	0	old		23	36.235	3	old
24	1	3	young		24	30.785	3	old
25	11	5	young		25	27.365	3	old
26	57	3	young		26	19.385	8	old
27	48	11	young		27	12.6	1	old
28	68	5	young		28	9.225	1	old
29	65	13	young		29	6.9	1	old
30	57	4	young		30	6.2	1	old
31	105	7	young		31	5.875	0	old
32	104	20	young		32	7	1	old
33	98	13	young		33	8.125	0	old
34	123	10	young		34	7	0	old
35	110	3	young		35	3.25	0	old
36	91	5	young		36	4.625	0	old
37	37	3	young		37	3.5	0	old
38	25	5	young		38	3	0	old
39	9	8	young		39	9.085	3	young
40	1	0	young		40	9.085	2	young
41	1	1	young		41	1.2	6	young
42	1	2	young		42	2.875	4	young
43	0	0	young		43	7.45	7	young
44	2	0	young		44	11.815	3	young
45	3	0	young		45	15.925	5	young
46	0	0	young		46	19.19	3	young
					47	24.85	11	young
					48	29.1	5	young
					49	35.485	13	young
					50	39.015	4	young
					51	39.615	7	young
					52	39.665	20	young
					53	44.235	13	young
					54	50.085	10	young
					55	47.41	3	young
					56	40.9	5	young
					57	39.29	3	young
					58	29.2	5	young
					59	17.185	8	young
					60	11.475	0	young
					61	6.9	1	young
					62	4.75	2	young
					63	6.3	0	young
					64	5.5	0	young
					65	8.875	0	young
					66	5.125	0	young
					67	3	0	young
					68	0	0	young
					69	2.25	0	young
					70	2.5	0	young

## Sheet: offspringweight
Group	Mean weight first produced workers	Mean later produced workers	Difference in weight	Mean first and later produced workers	Worker age	Queen age	Mean worker number	stock
1	0.6597	0.5032	-0.1565	0.58145	old	old	15	4
1	0.5852	0.60465	0.01945	0.594925	old	old	17	3
1	0.69445	0.57055	-0.1239	0.6325	old	old	14	1
2	0.5553	0.5633	0.008	0.5593	young	old	17	1
2	0.52175	0.634	0.11225	0.577875	young	old	18	4
2	0.5857	0.622	0.0363	0.60385	young	old	18	5
3	0.53035	0.4753	-0.05505	0.502825	old	young	14	5
3	0.3055	0.48375	0.17825	0.394625	old	young	12	2
3	0.33015	0.67585	0.3457	0.503	old	young	17	4
4	0.56835	0.6333	0.06495	0.600825	young	young	17	1
4	0.48375	0.76685	0.2831	0.6253	young	young	18	4
4	0.4932	0.84065	0.34745	0.666925	young	young	19	4
								2

## Sheet: workerforaging
	Scans until first foraging worker	Group	age	Worker age	Mean no. Workers	stock colony
1	15	old q - old w	old	old	20.2	3
2	2	old q - old w	old	old	19.4	3
3	4	old q - old w	old	old	19.8	4
4	8	old q - old w	old	old	15.8	2
5	2	old q - old w	old	old	19.2	1
6	29	old q - old w	old	old	19.8	1
7	10	old q - old w	old	old	20	1
8	7	old q - old w	old	old	20	4
9	3	old q - old w	old	old	20.2	2
10	25	old q - young w	old	young	16.8	1
11	9	old q - young w	old	young	17.4	2
12	22	old q - young w	old	young	15.2	4
13	13	old q - young w	old	young	14.6	4
14	17	old q - young w	old	young	15.8	1
15	14	old q - young w	old	young	18.6	5
16	2	old q - young w	old	young	17.2	3
17	3	young q - old w	young	old	18.2	4
18	12	young q - old w	young	old	15.8	5
19	1	young q - old w	young	old	18	2
20	1	young q - old w	young	old	17.4	6
21	1	young q - old w	young	old	17.6	5
22	4	young q - old w	young	old	18.2	2
23	3	young q - old w	young	old	18.4	3
24	1	young q - old w	young	old	15.4	3
25	2	young q - old w	young	old	18.2	2
26	3	young q - young w	young	young	19.2	2
27	16	young q - young w	young	young	20	1
28	16	young q - young w	young	young	18.6	2
29	17	young q - young w	young	young	19.6	4
30	9	young q - young w	young	young	18.6	5
31	13	young q - young w	young	young	18.8	4
32	29	young q - young w	young	young	20	5
33	39	young q - young w	young	young	20	3
34	11	young q - young w	young	young	17.8	1

## Sheet: workersurvival
Censored	Worker survival in weeks	Group
0	3	old queen old worker
0	3	old queen old worker
0	3	old queen old worker
0	3	old queen old worker
0	3	old queen old worker
0	4	old queen old worker
0	4	old queen old worker
0	5	old queen old worker
0	5	old queen old worker
0	6	old queen old worker
0	6	old queen old worker
0	6	old queen old worker
0	6	old queen old worker
0	6	old queen old worker
0	6	old queen old worker
0	6	old queen old worker
0	6	old queen old worker
0	7	old queen old worker
0	7	old queen old worker
0	8	old queen old worker
0	9	old queen old worker
0	9	old queen old worker
0	9	old queen old worker
0	10	old queen old worker
0	10	old queen old worker
0	11	old queen old worker
0	11	old queen old worker
0	11	old queen old worker
0	11	old queen old worker
0	12	old queen old worker
0	12	old queen old worker
0	12	old queen old worker
0	12	old queen old worker
0	12	old queen old worker
0	12	old queen old worker
0	13	old queen old worker
0	13	old queen old worker
0	13	old queen old worker
0	13	old queen old worker
0	13	old queen old worker
0	14	old queen old worker
0	15	old queen old worker
0	16	old queen old worker
0	17	old queen old worker
0	17	old queen old worker
0	18	old queen old worker
0	18	old queen old worker
0	18	old queen old worker
0	19	old queen old worker
0	19	old queen old worker
0	19	old queen old worker
0	19	old queen old worker
0	19	old queen old worker
0	19	old queen old worker
0	20	old queen old worker
0	20	old queen old worker
0	20	old queen old worker
0	20	old queen old worker
0	21	old queen old worker
0	21	old queen old worker
0	21	old queen old worker
0	21	old queen old worker
0	22	old queen old worker
0	22	old queen old worker
0	22	old queen old worker
0	23	old queen old worker
0	23	old queen old worker
0	23	old queen old worker
0	23	old queen old worker
0	23	old queen old worker
0	23	old queen old worker
0	23	old queen old worker
0	24	old queen old worker
0	24	old queen old worker
0	24	old queen old worker
0	24	old queen old worker
0	25	old queen old worker
0	25	old queen old worker
0	26	old queen old worker
0	26	old queen old worker
0	26	old queen old worker
0	26	old queen old worker
0	27	old queen old worker
0	27	old queen old worker
0	28	old queen old worker
0	28	old queen old worker
0	28	old queen old worker
0	28	old queen old worker
0	28	old queen old worker
0	28	old queen old worker
0	28	old queen old worker
0	29	old queen old worker
0	29	old queen old worker
0	30	old queen old worker
0	31	old queen old worker
0	31	old queen old worker
0	32	old queen old worker
0	32	old queen old worker
0	32	old queen old worker
0	34	old queen old worker
0	35	old queen old worker
0	3	young queen old worker
0	3	young queen old worker
0	3	young queen old worker
0	3	young queen old worker
0	4	young queen old worker
0	4	young queen old worker
0	4	young queen old worker
0	5	young queen old worker
0	6	young queen old worker
0	6	young queen old worker
0	7	young queen old worker
0	7	young queen old worker
0	7	young queen old worker
0	8	young queen old worker
0	8	young queen old worker
0	8	young queen old worker
0	8	young queen old worker
0	9	young queen old worker
0	9	young queen old worker
0	9	young queen old worker
0	10	young queen old worker
0	12	young queen old worker
0	13	young queen old worker
0	13	young queen old worker
0	13	young queen old worker
0	13	young queen old worker
0	13	young queen old worker
0	14	young queen old worker
0	16	young queen old worker
0	18	young queen old worker
0	18	young queen old worker
0	18	young queen old worker
0	18	young queen old worker
0	18	young queen old worker
0	18	young queen old worker
0	18	young queen old worker
0	20	young queen old worker
0	20	young queen old worker
0	20	young queen old worker
0	20	young queen old worker
0	20	young queen old worker
0	21	young queen old worker
0	22	young queen old worker
0	23	young queen old worker
0	23	young queen old worker
0	23	young queen old worker
0	24	young queen old worker
0	24	young queen old worker
0	24	young queen old worker
0	24	young queen old worker
0	26	young queen old worker
0	26	young queen old worker
0	28	young queen old worker
0	28	young queen old worker
0	29	young queen old worker
0	30	young queen old worker
0	30	young queen old worker
0	31	young queen old worker
0	32	young queen old worker
0	32	young queen old worker
0	32	young queen old worker
0	32	young queen old worker
0	32	young queen old worker
0	33	young queen old worker
0	36	young queen old worker
0	38	young queen old worker
0	1	old queen young worker
0	2	old queen young worker
0	2	old queen young worker
0	2	old queen young worker
0	2	old queen young worker
0	2	old queen young worker
0	3	old queen young worker
0	3	old queen young worker
0	3	old queen young worker
0	4	old queen young worker
0	4	old queen young worker
0	4	old queen young worker
0	4	old queen young worker
0	4	old queen young worker
0	5	old queen young worker
0	5	old queen young worker
0	5	old queen young worker
0	6	old queen young worker
0	6	old queen young worker
0	6	old queen young worker
0	7	old queen young worker
0	7	old queen young worker
0	8	old queen young worker
0	8	old queen young worker
0	8	old queen young worker
0	8	old queen young worker
0	8	old queen young worker
0	8	old queen young worker
0	8	old queen young worker
0	8	old queen young worker
0	8	old queen young worker
0	8	old queen young worker
0	9	old queen young worker
0	9	old queen young worker
0	9	old queen young worker
0	10	old queen young worker
0	10	old queen young worker
0	10	old queen young worker
0	10	old queen young worker
0	10	old queen young worker
0	10	old queen young worker
0	11	old queen young worker
0	11	old queen young worker
0	12	old queen young worker
0	12	old queen young worker
0	12	old queen young worker
0	12	old queen young worker
0	12	old queen young worker
0	13	old queen young worker
0	13	old queen young worker
0	13	old queen young worker
0	13	old queen young worker
0	13	old queen young worker
0	13	old queen young worker
0	13	old queen young worker
0	13	old queen young worker
0	13	old queen young worker
0	13	old queen young worker
0	13	old queen young worker
0	13	old queen young worker
0	14	old queen young worker
0	14	old queen young worker
0	14	old queen young worker
0	14	old queen young worker
0	14	old queen young worker
0	14	old queen young worker
0	15	old queen young worker
0	15	old queen young worker
0	15	old queen young worker
0	15	old queen young worker
0	15	old queen young worker
0	15	old queen young worker
0	16	old queen young worker
0	16	old queen young worker
0	16	old queen young worker
0	17	old queen young worker
0	17	old queen young worker
0	17	old queen young worker
0	18	old queen young worker
0	18	old queen young worker
0	18	old queen young worker
0	18	old queen young worker
0	19	old queen young worker
0	19	old queen young worker
0	21	old queen young worker
0	1	young queen young worker
0	2	young queen young worker
0	3	young queen young worker
0	4	young queen young worker
0	4	young queen young worker
0	6	young queen young worker
0	6	young queen young worker
0	7	young queen young worker
0	8	young queen young worker
0	9	young queen young worker
0	9	young queen young worker
0	10	young queen young worker
0	10	young queen young worker
0	10	young queen young worker
0	10	young queen young worker
0	10	young queen young worker
0	10	young queen young worker
0	10	young queen young worker
0	11	young queen young worker
0	11	young queen young worker
0	12	young queen young worker
0	12	young queen young worker
0	13	young queen young worker
0	13	young queen young worker
0	13	young queen young worker
0	13	young queen young worker
0	13	young queen young worker
0	13	young queen young worker
0	13	young queen young worker
0	13	young queen young worker
0	14	young queen young worker
0	14	young queen young worker
0	14	young queen young worker
0	14	young queen young worker
0	14	young queen young worker
0	14	young queen young worker
0	14	young queen young worker
0	15	young queen young worker
0	15	young queen young worker
0	15	young queen young worker
0	15	young queen young worker
0	17	young queen young worker
0	17	young queen young worker
0	17	young queen young worker
0	17	young queen young worker
0	17	young queen young worker
0	19	young queen young worker
0	20	young queen young worker
0	20	young queen young worker
0	20	young queen young worker
0	20	young queen young worker
0	20	young queen young worker
0	20	young queen young worker
0	22	young queen young worker
0	22	young queen young worker
